# Supplementary material for: Virologic suppression among HIV-positive pregnant and lactating women receiving antiretroviral therapy in Africa: A systematic review and meta-analysis
Source: PLoS One. 2026 Apr 13;21(4):e0346045. doi: 10.1371/journal.pone.0346045 (PMC13075719; doi:10.1371/journal.pone.0346045)
Supplement: S3 File — (XLSX) [file pone.0346045.s003.xlsx]

## Sheet: Sheet1
Authors	Publication year	Study year	ART regimen	Study_design	Country	Region_Africa	Study_population	Sample_size	Events	VL_Suppression (%)	Stan_error	log_prevalence	Stan_Log_prevalence	Undetectable_VL	Stan_error	log_prevalence	Stan_Log_prevalence
Ntombela et al., 2022	After 2020	2016-2017	Option B+	Cross-sectional	South Africa	Southern Africa	Pregnant women	546	495.768	90.8	1.23692	4.50866	2.17752
Ngandu et al., 2022	After 2020	2015-2019	Option B+	Cross-sectional	South Africa	Southern Africa	Postpartum women	667	568.951	85.3	1.3711	4.44617	2.23174	71.5	1.74788	4.2697	2.39095
Adeniyi et al., 2021	After 2020	2015-2016	Option B+	Cross-sectional	South Africa	Southern Africa	Pregnant and postpartum women	1463	1199.66	82	1.00443	4.40672	2.26655	56.9	1.29471	4.0413	2.61064
Chetty et al., 2017	Before 2020	2010-2015	Option B+	Cohort	South Africa	Southern Africa	Pregnant and postpartum women	3941	3278.91	83.2	0.595543	4.42125	2.25368	75.3	0.686978	4.32148	2.34329
Chetty et al., 2018	Before 2020	2010-2016	Option B+	Cohort	South Africa	Southern Africa	Pregnant women	150	115.95	77.3	3.42024	4.34769	2.31946	68.7	3.78621	4.22975	2.42825
Chetty et al., 2019	Before 2020	2010-2017	Option B+	Cohort	South Africa	Southern Africa	Postpartum women	150	121.05	80.7	3.22233	4.39074	2.28077	71.3	3.69352	4.2669	2.39355
Phillips et al., 2017	Before 2020	2013-2014	Option B+	Cross-sectional	South Africa	Southern Africa	Pregnant and postpartum women	452	415.84	92	1.27606	4.52179	2.16627
Weldesenbet et al., 2020	After 2020	2017	Option B+	Cross-sectional	South Africa	Southern Africa	Pregnant women	10052	7337.96	73	0.44281	4.29046	2.37175	56.2	0.494856	4.02892	2.62299
Woldesenbet et al., 2022	After 2020	2017	Option B+	Cross-sectional	South Africa	Southern Africa	Pregnant women	8087	5612.38	69.4	0.512444	4.23989	2.41874
Woldesenbet et al., 2022	After 2020	2019	Option B+	Cross-sectional	South Africa	Southern Africa	Pregnant women	9733	7134.29	73.3	0.448419	4.29456	2.36797
Myer et al., 2017	Before 2020	2013-2014	Option B+	Cohort	South Africa	Southern Africa	Pregnant women	523	407.94	78	1.81137	4.35671	2.31132	70	2.00382	4.2485	2.41069
Myer et al., 2016	Before 2020	2013-2014	Option B+	Cross-sectional	South Africa	Southern Africa	Pregnant women	574	499.38	87	1.4037	4.46591	2.21449	78	1.72903	4.35671	2.31132
Brittain et al., 2018	Before 2020	2013-2014	Option B+	Cross-sectional	South Africa	Southern Africa	Pregnant women	482	424.16	88	1.48016	4.47734	2.20456	80	1.82195	4.38203	2.28856
Moyo et al., 2020	After 2020	2018-2019	Option B+	Cross-sectional	South Africa	Southern Africa	Pregnant women	2769	2148.74	77.6	0.792307	4.35157	2.31596	63.7	0.913822	4.15418	2.50011
Myer et al., 2017	Before 2020	2013-2014	Option B+	Cross-sectional	South Africa	Southern Africa	Pregnant women	620	564.2	91	1.14933	4.51086	2.17563	73	1.78298	4.29046	2.37175
Langwenya et al., 2018	Before 2020	2013-2014	Option B+	Cohort	South Africa	Southern Africa	Pregnant women	428	329.56	77	2.03417	4.34381	2.32298
Anderson et al., 2024	After 2020	2018-2021	Option B+, DTG-based	Cohort	South Africa	Southern Africa	Pregnant women	50764	44367.7	87.4	0.147287	4.4705	2.2105
Anderson et al., 2025	After 2020	2018-2022	Option B+, DTG-based	Cohort	South Africa	Southern Africa	Intrapartum women	50764	42540.2	83.8	0.163532	4.42843	2.24733
Anderson et al., 2024	After 2020	2018-2021	Option B+, DTG-based	Cohort	South Africa	Southern Africa	Postpartum women	50764	46144.5	90.9	0.127651	4.50976	2.17658
Tsondai et al., 2016	Before 2020	2013-2014	Option B+	Cohort	South Africa	Southern Africa	Pregnant women	520	457.6	88	1.42505	4.47734	2.20456
Moyo et al., 2020	After 2020	2015-2019	Option B+	Cohort	South Africa	Southern Africa	Intrapartum women	40660	34845.6	85.7	0.17361	4.45085	2.22764	63.1	0.239301	4.14472	2.50923
Moyo et al., 2020	After 2020	2015-2020	Option B+	Cohort	South Africa	Southern Africa	Pregnant women	40660	32202.7	79.2	0.201285	4.37198	2.29757	22.1	0.20577	3.09558	3.68423
Landes et al., 2021	After 2020	2014-2016	Option B+	Cohort	Malawi	Southern Africa	Postpartum women	773	675.602	87.4	1.19358	4.4705	2.2105	80.7	1.41947	4.39074	2.28077
Chagomerana et al., 2018	Before 2020	2015-2016	Option B+	Cohort	Malawi	Southern Africa	Postpartum women	252	211.932	84.1	2.30354	4.43201	2.24418
Landes et al., 2019	Before 2020	2011	Option B+	Cross-sectional	Malawi	Southern Africa	Postpartum women	1124	987.996	87.9	0.972756	4.4762	2.20555
Chagomerana MB et al., 2021	After 2020	2016-2017	Option B+	Cohort	Malawi	Southern Africa	Pregnant women	819	708.435	86.5	1.19408	4.46014	2.21952
Chagomerana MB et al., 2022	After 2020	2016-2018	Option B+	Cohort	Malawi	Southern Africa	Postpartum women	102	90.678	88.9	3.11037	4.48751	2.19575
Chagomerana MB et al., 2018	Before 2020	2015-2017	Option B+	Cohort	Malawi	Southern Africa	Pregnant women	864	798.336	92.4	0.901542	4.52613	2.16257	82.7	1.28682	4.41522	2.25901
Napyo et al., 2020	After 2020	2018-2019	Option B+	Cross-sectional	Uganda	East Africa	Pregnant women	420	385.98	91.9	1.3313	4.5207	2.1672	61.2	2.37775	4.11415	2.53888
Munyaneza et al., 2025	After 2020	2012-2020	Option B+	Prospective cohort	Rwanda	East Africa	Pregnant and postpartum women	530	487.07	91.9	1.18512	4.5207	2.1672
M. Gill et al., 2016	Before 2020	2013-2014	Option B+	Cohort	Rwanda	East Africa	Pregnant women	603	510.138	84.6	1.4699	4.43793	2.23897	15.4	1.4699	2.73437	4.15573
Koss et al., 2017	Before 2020	2009-2013	Option B+	Cohort	Uganda	East Africa	Pregnant women	150	120	80	3.26599	4.38203	2.28856
Gabagaya et al., 2021	After 2020	2016-2017	Option B+	Cohort	Uganda	East Africa	Pregnant women	532	154.812	29.1	1.96931	3.37074	3.34557
M. Humphrey et al., 2022	After 2020	2015-2019	Option B+	Cohort	Kenya	East Africa	Pregnant women	167	146.96	88	2.51463	4.47734	2.20456
M. Humphrey et al., 2023	After 2020	2015-2020	Option B+	Cohort	Kenya	East Africa	Pregnant women	689	640.77	93	0.972033	4.5326	2.15705
Sandbulte et al., 2020	After 2020	2016	Option B+	Cohort	Kenya	East Africa	Pregnant women	115	81.65	71	4.23135	4.26268	2.39747
Boisson-Walsh et al et al., 2024	After 2020	2016-2020	Option B+	Cross-sectional	DR Congo	Central Africa	Pregnant and postpartum women	2295	1526.17	66.5	0.98524	4.1972	2.459
Yotebieng et al., 2019	Before 2020	2016-2018	Option B+	Cross-sectional	DR Congo	Central Africa	Pregnant women	1623	1006.26	62	1.20484	4.12713	2.52625	53	1.23888	3.97029	2.68211
Yotebieng et al., 2020	After 2020	2016-2018	Option B+	Cross-sectional	DR Congo	Central Africa	Intrapartum women	1623	925.11	57	1.22889	4.04305	2.60889	48	1.24012	3.8712	2.78438
Yotebieng et al., 2020	After 2020	2016-2018	Option B+	Cross-sectional	DR Congo	Central Africa	Postpartum women	1623	1054.95	65	1.18394	4.17439	2.48074	58	1.22512	4.06044	2.59162
Woldesemayat et al., 2024	After 2020	2023-2024	DTG-based	Cross-sectional	Ethiopia	East Africa	Pregnant women	496	485.088	97.8	0.658628	4.58292	2.11454	21.8	1.85392	3.08191	3.70155
Hailu et al., 2025	After 2020	2022-2023	DTG-based	Cross-sectional	Ethiopia	East Africa	Pregnant women	7764	7515.55	96.8	0.199742	4.57265	2.12316	96.5	0.208571	4.56954	2.12577
Demissieet al., 2020	After 2020	2016-2017	Option B+	Cross-sectional	Ethiopia	East Africa	Pregnant women	319	286.143	89.7	1.70184	4.49647	2.18801	80.3	2.22687	4.38577	2.28521
Alamneh et al., 2023	After 2020	2021-2022	Option B+	Cross-sectional	Ethiopia	East Africa	Pregnant women	992	901.728	90.9	0.91316	4.50976	2.17658
Aduloju et al., 2020	After 2020	2018-2020	Option B+	Cross-sectional	Nigeria	Western Africa	Pregnant women	170	119	70	3.51468	4.2485	2.41069
Musanhu et al., 2022	After 2020	2018	Option B+	Cross-sectional	Zimbabwe	Southern Africa	Pregnant women	121	106.117	87.7	2.98579	4.47392	2.20752
Duri et al., 2020	After 2020	2016-2019	Option B+	Cohort	Zimbabwe	Southern Africa	Pregnant women	608	474.848	78.1	1.67724	4.35799	2.31016	61.2	1.97624	4.11415	2.53888
N. Atanga et al., 2018	Before 2020	2013-2015	Option B+	Cohort	Cameroon	Western Africa	Pregnant women	268	248.436	92.7	1.58904	4.52937	2.1598	8.5	1.70354	2.14007	4.96371
Kafack et al., 2022	After 2020	2019-2021	Option B+	Cohort	Cameroon	Western Africa	Pregnant women	135	121.095	89.7	2.61606	4.49647	2.18801	67.6	4.0279	4.21361	2.44346
Ndlangamandla et al., 2023	After 2020	2016-2017	Option B+	Cross-sectional	Estiwani	Southern Africa	Pregnant women	195	159.51	81.8	2.76309	4.40428	2.26871
M. Flynn et al., 2021	After 2020	2011-2014	Option B+	Cohort	SSA	SSA	Postpartum women	1220	915	75	1.23971	4.31749	2.34694
Mazuguni et al., 2021	After 2020	2016-2017	Option B+	Cross-sectional	Tanzania	East Africa	Pregnant women	148	113.96	77	3.45922	4.34381	2.32298
Schrubbe et al., 2021	After 2020	2015-2017	Option B+	Cross-sectional	SSA	SSA	Pregnant and postpartum women	1685	1075.03	63.8	1.17075	4.15575	2.4986
Schrubbe et al., 2022	After 2020	2015-2017	Option B+	Cross-sectional	SSA	SSA	Pregnant women	560	335.44	59.9	2.07105	4.09268	2.55986
Schrubbe et al., 2023	After 2020	2015-2017	Option B+	Cross-sectional	SSA	SSA	Postpartum women	1129	745.14	66	1.40982	4.18965	2.46617

## Sheet: Sheet2
Authors	1st_line_ART	LCI	UCI	log_LCI	log_UCI	Log_OR	Stan_error	Age 15-24	LCI	UCI	log_LCI	log_UCI	Log_OR	Stan_error	Unmarried	LCI	UCI	log_LCI	log_UCI	Log_OR	Stan_error	Good_addherence	LCI	UCI	log_LCI	log_UCI	Log_OR	Stan_error	Disclosure _partner (Yes)	LCI	UCI	log_LCI	log_UCI	Log_OR	Stan_error	Secondary and Above	LCI	UCI	log_LCI	log_UCI	Log_OR	Stan_error	Timing ART initiation (Prior px)	LCI	UCI	log_LCI	log_UCI	Log_OR	Stan_error
Ngandu et al., 2022	2.3	1.1	4.6	0.0953102	1.52606	0.832909	0.364986
Adeniyi et al., 2021	3.88	2.62	5.74	0.963174	1.74746	1.35584	0.200073
Hailu et al., 2025	71.43	14.09	333.33	2.64547	5.80913	4.26872	0.807058
Ngandu et al., 2022								0.38	0.16	0.91	-1.83258	-0.0943107	-0.967584	0.443436
Adeniyi et al., 2021								0.68	0.48	0.94	-0.733969	-0.0618754	-0.385662	0.171452
Schrubbe et al., 2023								0.21	0.11	0.39	-2.20727	-0.941609	-1.56065	0.322874
Woldesenbet et al., 2022								0.7	0.6	0.8	-0.510826	-0.223144	-0.356675	0.0733883
Ngandu et al., 2022															1.89	1.01	3.7	0.00995033	1.30833	0.636577	0.33122
Gabagaya et al., 2021															6.67	1.15	50	0.139762	3.91202	1.89762	0.962311
Woldesenbet et al., 2022															1.2	1.04	1.41	0.0392207	0.34359	0.182322	0.0776452
Landes et al., 2021																						2.33	1.1	5	0.0953102	1.60944	0.845868	0.386257
Landes et al., 2019																						3.03	1.41	6.67	0.34359	1.89762	1.10856	0.396436
Alamneh et al., 2023																						5	1.67	16.67	0.512824	2.81361	1.60944	0.586935
M. Gill et al., 2016																						1.32	0.72	2.44	-0.328504	0.891998	0.277632	0.311353
Hailu et al., 2025																						12.5	9.09	12.5	2.20717	2.52573	2.52573	0.0812637
Gabagaya et al., 2021																													1.56	1.02	2.38	0.0198026	0.8671	0.444686	0.216147
Koss et al., 2017																													4.51	1.02	19.8	0.0198026	2.98568	1.5063	0.756602
Schrubbe et al., 2023																													1.49	1.02	2.13	0.0198026	0.756122	0.398776	0.187837
M. Gill et al., 2016																													1.96	1.21	3.23	0.19062	1.17248	0.672944	0.250475
M. Gill et al., 2016																																				2.27	1.37	3.7	0.314811	1.30833	0.81978	0.25345
Woldesenbet et al., 2022																																				1.3	1.02	1.9	0.0198026	0.641854	0.262364	0.158687
Woldesenbet et al., 2022																																											2	1.67	2.5
